# Supplementary material for: A quantitative map of human Condensins provides new insights into mitotic chromosome architecture
Source: J Cell Biol. 2018 Jul 2;217(7):2309–28. doi: 10.1083/jcb.201801048 (PMC6028534; doi:10.1083/jcb.201801048)
Supplement: Tables S1-S5 (ZIP) [file JCB_201801048_TablesS1toS5.zip]

Archive with 5 entries (5 files):
- JCB_201801048_TableS1.xlsx
- JCB_201801048_TableS2.xlsx
- JCB_201801048_TableS3.xlsx
- JCB_201801048_TableS4.xlsx
- JCB_201801048_TableS5.xlsx
