# Supplementary material for: A quantitative map of human Condensins provides new insights into mitotic chromosome architecture
Source: J Cell Biol. 2018 Jul 2;217(7):2309–28. doi: 10.1083/jcb.201801048 (PMC6028534; doi:10.1083/jcb.201801048)
Supplement: Tables S1-S5 (ZIP) [file JCB_201801048_TablesS1toS5.zip › JCB_201801048_TableS1.xlsx]

## Sheet: Tabelle1
Table S1: gRNA and ZFN binding sequences for genome editing.
Cell line	ZFN binding sequences (5'-3') with cut site in lower case	Sequence of antisense gRNA (5'-3')	Sequence of sense gRNA (5'-3')
HK ZFN SMC4-mEGFP	TACATACTCCCTAaactagATCATGAAACTGGTT
HK CRISPR CAP-D2-mEGFP		AGGAAGTCTGTTCCTGTCCT	GGGTATCCTGTAGGGTGACC
HK CRISPR CAP-D3-mEGFP		GGTGGGAGGCGCTGTTTAGT	AGCGCCTCCCACCAGTGTCC
HK ZFN mEGFP-CAP-H	CCTCCCGGCCCAGGTgagccGGGCGGTCGGGAGGCGCG
HK CRISPR CAP-H-mEGFP		AGGGAAGACCAAAACATGCA	CAAGGAGATTGAGTTCACTA
HK CRISPR mEGFP-CAP-H2		ACCGCAGGGCTGCCTTCCGA	CCGTTCCCTCCCGGACATGG
HK CRISPR CAP-H2-mEGFP		TGCCTCGGTGCTCCCCACTC	GACCTACGCTGCCCCCTCCA
HK CRISPR CAP-H2-mEGFP CRISPR CAP-H-Halo		AGGGAAGACCAAAACATGCA	CAAGGAGATTGAGTTCACTA
