# Supplementary material for: A quantitative map of human Condensins provides new insights into mitotic chromosome architecture
Source: J Cell Biol. 2018 Jul 2;217(7):2309–28. doi: 10.1083/jcb.201801048 (PMC6028534; doi:10.1083/jcb.201801048)
Supplement: Tables S1-S5 (ZIP) [file JCB_201801048_TablesS1toS5.zip › JCB_201801048_TableS2.xlsx]

## Sheet: Tabelle1
Table S2: Donor plasmids for genome editing.
Donor plasmid	ENSEMBL transcript ID*	Sequence 5’ homology arm*	Sequence of 3’ homology arm*
pSMC4-donor-Cterm-mEGFP	ENST00000357388.7	Chromosome 3: 160433007-160433806	Chromosome 3: 160433810-160434710
pNCAPD2-donor-Cterm-mEGFP	ENST00000315579.9	Chromosome 12: 6531413-6532212	Chromosome 12: 6531413-6532212
pNCAPD3-donor-Cterm-mEGFP	ENST00000281189.4	Chromosome 11:134152947-134153746	Chromosome 11: 134152144-134152943
pNCAPH-donor-Nterm-mEGFP	ENST00000240423.8	Chromosome 2: 96335033-96335829	Chromosome 2: 96335874-96336655
pNCAPH-donor-Cterm-mEGFP	ENST00000240423.8	Chromosome 2: 96372549-96373348	Chromosome 2: 96373352-96374151
pNCAPH2-donor-Nterm-mEGFP	ENST00000299821.15	Chromsome 22: 50507538-50508337	Chromosome 22: 50508341-50509140
pNCAPH2-donor-Cterm-mEGFP	ENST00000299821.15	Chromosome 22: 50522573-50523372	Chromosome 22: 50523376-50524175
pNCAPH-donor-Cterm-Halo	ENST00000240423.8	Chromosome 2: 96372549-96373348	Chromosome 2: 96373352-96374151
*Ensembl release 90 (August 2017)
