# Supplementary material for: A quantitative map of human Condensins provides new insights into mitotic chromosome architecture
Source: J Cell Biol. 2018 Jul 2;217(7):2309–28. doi: 10.1083/jcb.201801048 (PMC6028534; doi:10.1083/jcb.201801048)
Supplement: Tables S1-S5 (ZIP) [file JCB_201801048_TablesS1toS5.zip › JCB_201801048_TableS3.xlsx]

## Sheet: Tabelle1
Table S3: Primers for Junction PCR.
Gene	Forward primer (sequence 5‘-3‘)	Reverse primer (sequence 5‘-3‘)
SMC4 C-term	GTATGTGCTCCTATGTATGCATCCTCC	AGACTTCTAATACAATACCGAAAGTCCTTCC
NCPAD2 C-term	GCCTTCTCACCTTGGCTTCTTAGTAATGTG	CTCTTCCCACAAATGCTGGTAGCATTCTTC
NCAPD3 C-term	GAAGGATTTCCACCTCCACGCTCTG	TGTGTCCGACTCCAAAGGTTATGCTC
NCAPH N-term	CCCTGGCCTTTACTCCCATAATTCAATC	CTTCCTAGTGTTCTCACCTGTTCCCATG
NCAPH C-term	GGAAAGGTCTCATAGCTGCTTAGTCCTGAG	CCTGTATGACCTATCCAGGTAGCACATAGC
NCAPH2 N-term	GATACCTCCATCCCTAGGTCAGAGTCTG	AGCTGCAGATCTGGTAGTTGTCCTAATACAG
NCAPH2 C-term	GATGACTTTCTAGAGCCTGAGGAGTACATGG	CTTGTTTCCAGGAGCATCAGATCCATGC
EGFP	TCAAGGAGGACGGCAACATC	GATGTTGCCGTCCTCCTTGA
Halo	TCGAAGAATACATGGACTGGCTGCACC	GGTCTGGTTTGTCGGATTTGCCCATAC
