# Supplementary material for: A quantitative map of human Condensins provides new insights into mitotic chromosome architecture
Source: J Cell Biol. 2018 Jul 2;217(7):2309–28. doi: 10.1083/jcb.201801048 (PMC6028534; doi:10.1083/jcb.201801048)
Supplement: Tables S1-S5 (ZIP) [file JCB_201801048_TablesS1toS5.zip › JCB_201801048_TableS4.xlsx]

## Sheet: Tabelle1
Table S4: Antibodies for WB.
Name of AB	Dilution	Raised in	Supplier	Catalogue number
anti-SMC4	1:1000	rabbit	Bethyl Laboratories	A300-064A
anti-CAP-D2	1:1000	rabbit	Bethyl Laboratories	A300‐601A
anti-CAP-D3	1:1000	rabbit	Bethyl Laboratories	A300‐604A
anti-CAP-H	1:3000	rabbit	Bethyl Laboratories	A300-603A
anti-CAP-H2	1:1000	rabbit	Bethyl Laboratories	A302-275A
anti-SMC2	1:1000	rabbit	Bethyl Laboratories	A300-056A
anti-CAP-G	1:1000	rabbit	Bethyl Laboratories	A300‐602A
anti-CAP-G2	1:1000	rabbit	Bethyl Laboratories	A300‐605A
anti-GFP	1:1000	mouse	Roche	11814460001
anti-Halo	1:1000	mouse	Promega	G9211
