# Supplementary material for: A quantitative map of human Condensins provides new insights into mitotic chromosome architecture
Source: J Cell Biol. 2018 Jul 2;217(7):2309–28. doi: 10.1083/jcb.201801048 (PMC6028534; doi:10.1083/jcb.201801048)
Supplement: Tables S1-S5 (ZIP) [file JCB_201801048_TablesS1toS5.zip › JCB_201801048_TableS5.xlsx]

## Sheet: Tabelle1
Table S5: Probes for SB.
Gene	Probe (sequence 5‘-3‘)
SMC4 C-term	AATTTGCTTGCATGCTATTTATGCTTGCAGTTTACAGGGGCAGACAGCCAGTATTTACAAAATATTTGTCTAGTTCATCTTTTCTTAAATTTT CAAGGCATTTTTAACATGAGGATTGAGAAATTGTATTTGATAAGGAGAAAGAATAGCAAGAAGTATAATACTTAGCTTGCTCTTTAAATCTT AAAACTTTGGTATGTGCTCCTATGTATGCATCCTCC
NCPAD2 C-term	AGTCACCTTCCCGTCCTCCTTATCCCCAGCTGGGTTGCAACCAAATTGCCAGAGTGACCTAAGACCAGATCTTTGTCTCCAGTTCTTTTTT TATTACTCCAAAAACACAACCAAAGCAGCATCTCATCCAATTCTTGTTTGTTTGTTTTTAATAGTTTTTATTTTTCAGAGCAGTTTTAGGTTCA AAGCAAAATTGAGCAGAAAGTACAGGGAGTTCCCTTCTAC
NCAPD3 C-term	TCAAGCTATGCATCAAGCTTGGTACCGAGCTCGGATCCACTAGTAACGGCCGCCAGTGTGCTGGAATTCGCCCTTCTTCCCTGGTGGAT GGGTGATTGATAGCATTTTTAGTGTGCATGCCTAACCACTGAAATGCTAGGAAGAAGAGACAAACCCAACGTAAGAGCAAATAACAAAGA ATGAAGCAATGTTTGGGTTTTTTTGAAGCTTTTATAAATGAGGTTAAACAAATGCCAAATTACGGTGTGTTAGTACAAGTCTGTAGCATCTG TGTACAGCAACATCCATCCAAAGGCAGAATCACAGCCTCGTATCGGCCTCGAGTCTTGAGTCACATTCATATCTTAAAATACACGAGTATT CCTTTTCCGTCTAGTCTCAGTTATAGGCAGCTA…
NCAPH N-term	ATAGGAAGTGTCTTTGAGCTCAGTAACCATCGGTTGAATGAATGGATGCATAATATCAAAGGCAAGGAGAGAAACCACGGAAAGAAGATT TGGAGAATTAAAGCATGCCTCTAATTCCAAGTTTAGTTTCTCTCTTAGACAAGGTTCT
NCAPH C-term	AGTAACAGAACTACTTGGATCAACATCTATAATATTGTTCCAAATTGCAAGCAAAGTTAATTCCCCTATTCCTCTGAGGTTAGGGGAAGAAC TTGTACATTTGTGTGTGTGCTGCATTCTGTGGAGATGGACAAATCTGAGCACTGCTCTC
NCAPH2 N-term	GCCTAGGTCATCTTCTGATGCATTTACCCTGAAGTGTCATTTATTTCTATGATTTTAAATATTGCCTGTATTAGGACAACTACCAGATCTGCA GCTCCATCCTAGATCTTTCCTCCAAATCTACTTTACATATCCAGCTGCTCTCTTGACATCTAGTGGGTGTCACGCAAACATCTCATTTAACA TATTTAAAGTGGAACTCTTCATTTTTCTGCTTAAACCCCAGCTTTTCCCATCTCGGAAAATGACACCGCTGTTCAACCAAAAGCAAAAGCTA AATGTGGCTATAGTGAAGCCCCATGCTTAACACTCAGTTCATCCATG
NCAPH2 C-term	TTGCTGACGGAAAGCATTCCAAGTGCATGCCTTGCCTGAACTAACCACGTTATCTATTTGCAATAAACCCATTTCTTAAAAGGAGGTGGGT AACTCTCT
EGFP	CACATGAAGCAGCACGACTTCTTCAAGTCCGCCATGCCCGAAGGCTACGTCCAGGAGCGCACCATCTTCTTCAAGGACGACGGCAACTA CAAGACCCGCGCCGAGGTGAAGTTCGAGGGCGACACCCTGGTGAACCGCATCGAGCTGAAGGGCATCGACTTCAAGGAGGACGGCAA CATCCTGGGGCACAAGCTGGAGTACAACTACAACAGCCACAACGTCTATATCATGGCCGACAAGCAGAAGAACGGCATCAAGGTGAACT TCAAGATCCGCCACAACATCGAGGACGGCAGCGTGCAGCTCGCCGACCACTACCAGCAGAACACCC
Halo	TGCATTGCTCCAGACCTGATCGGTATGGGCAAATCCGACAAACCAGACCTGGGTTATTTCTTCGACGACCACGTCCGCTTCATGGATGC CTTCATCGAAGC
