# Supplementary material for: A quantitative map of human Condensins provides new insights into mitotic chromosome architecture
Source: J Cell Biol. 2018 Jul 2;217(7):2309–28. doi: 10.1083/jcb.201801048 (PMC6028534; doi:10.1083/jcb.201801048)
Supplement: Source Code (ZIP) [file JCB_201801048_DataS1.zip]

Archive with 6 entries (5 files):
- WaltherEtAl_SourceCode/
- WaltherEtAl_SourceCode/WaltherEtAl_Chromatid_structure_analysis.zip
- WaltherEtAl_SourceCode/WaltherEtAl_FRAP.zip
- WaltherEtAl_SourceCode/WaltherEtAl_MitoSys.zip
- WaltherEtAl_SourceCode/WaltherEtAl_Segmentation_single_cell.zip
- WaltherEtAl_SourceCode/WaltherEtAl_zStackSpotPicker.zip
